# Supplementary material for: Theoretical Investigations on the Sensing Mechanism of Phenanthroimidazole Fluorescent Probes for the Detection of Selenocysteine
Source: Molecules. 2022 Dec 2;27(23):8444. doi: 10.3390/molecules27238444 (PMC9735982; doi:10.3390/molecules27238444)
Supplement: Supplementary file 1 [file molecules-27-08444-s001.zip]

Archive with 1 entries (1 files):
- molecules-2035259-supplementary.pdf
